# Supplementary material for: Automated—Mechanical Procedure Compared to Gentle Enzymatic Tissue Dissociation in Cell Function Studies
Source: Biomolecules. 2022 May 14;12(5):701. doi: 10.3390/biom12050701 (PMC9138555; doi:10.3390/biom12050701)
Supplement: Supplementary file 1 [file biomolecules-12-00701-s001.zip]

Archive with 1 entries (1 files):
- biomolecules-1685733-SM.pdf
